# Supplementary material for: Functional interaction between receptor tyrosine kinase MET and ETS transcription factors promotes prostate cancer progression
Source: Mol Oncol. 2024 Oct 7;19(2):474–95. doi: 10.1002/1878-0261.13739 (PMC11793009; doi:10.1002/1878-0261.13739)
Supplement: Supplementary file 1 — Fig. S1. Analysis of MET expression and signalling pathway activation in PC3 cells. Fig. S2. Analysis of ETV1, ERG, MET and HGF expression in established PC3 cells overexpressing ETV1 and ERG. Fig. S3. Measurement of the HGF secretion capacities of PC3M and PC3 cells. Fig. S4. Migration and invasion capacities of ETV1 and ERG overexpressing PC3 cells treated or not by HGF or after MET silencing. Fig. S5. Measurement of the proliferation capacities of PC3M and PC3 cells. Fig. S6. MET expression and signalling pathway activation inhibited by Capmatinib. Fig. S7. Migration capacities of ETV1 and ERG overexpressing PC3M cells treated or not by HGF and Capmatinib. Fig. S8. phosphoMET expression by immunochemistry in control, ETV1 and ERG tumours. Fig. S9. PCNA expression by immunochemistry in control, ETV1 and ERG tumours. Fig. S10. “Biological regulation” charts of ERG, ETV1 and HGF‐stimulated PC3M conditions. [file MOL2-19-474-s003.zip]

Archive with 2 entries (2 files):
- Figures_Supplementary.pdf
- Legends_Supplementary.docx
