# Supplementary material for: Functional interaction between receptor tyrosine kinase MET and ETS transcription factors promotes prostate cancer progression
Source: Mol Oncol. 2024 Oct 7;19(2):474–95. doi: 10.1002/1878-0261.13739 (PMC11793009; doi:10.1002/1878-0261.13739)
Supplement: Supplementary file 3 — Table S3. Excel file presenting the transcriptomic analysis group classification of the “cellular process” and “biological regulation” sub‐categories. [file MOL2-19-474-s002.xlsx]

## Sheet: CELL COMMUNICATION
CELL COMMUNICATION
CELL COMMUNICATION		ETV1	ERG	HGF			BIOLOGICAL REGULATION
ENSG00000155897	ADCY8	-0.0330799	-3.57164	-1.04636			CELLULAR PROCESS
ENSG00000153294	ADGRF4	0.59957	1.53779	0.637902
ENSG00000205336	ADGRG1	0.804863	2.98336	0.794275
ENSG00000126016	AMOT	-0.384659	-3.4608	-0.00916782
ENSG00000197043	ANXA6	0.410963	-2.23357	0.432171
ENSG00000198576	ARC	0.523699	0.418697	1.26936
ENSG00000109321	AREG	0.930205	1.24777	1.21752
ENSG00000031081	ARHGAP31	0.303501	1.3148	0.359108
ENSG00000111348	ARHGDIB	-0.252882	1.35222	-0.447811
ENSG00000140379	BCL2A1	1.42315	3.35474	0.811958
ENSG00000133134	BEX2	2.14833	0.391459	1.70912
ENSG00000153162	BMP6	-0.642742	0.100515	-1.45098
ENSG00000151136	BTBD11	-0.215828	-2.65851	-0.254898
ENSG00000124762	CDKN1A	0.500657	1.86393	0.679323
ENSG00000138435	CHRNA1	-0.782537	3.34353	-0.486834
ENSG00000168993	CPLX1	-0.535784	-1.31422	-0.298464
ENSG00000121966	CXCR4	-0.627358	-1.51843	-0.583062
ENSG00000134716	CYP2J2	0.185446	-1.56905	-1.09487
ENSG00000058866	DGKG	-1.51918	1.5347	-0.761099
ENSG00000107984	DKK1	-0.373352	-1.24422	-0.973533
ENSG00000108947	EFNB3	0.218491	-1.31956	-0.994266
ENSG00000168913	ENHO	-0.771214	-2.95698	-0.58792
ENSG00000164220	F2RL2	0.799918	6.25656	-0.0822461
ENSG00000102466	FGF14	-0.283997	-1.34734	-0.326612
ENSG00000156427	FGF18	1.56741	-2.2474	1.34158
ENSG00000189283	FHIT	-0.0321505	-3.77641	-0.243706
ENSG00000111816	FRK	0.45716	-1.34198	0.553866
ENSG00000163430	FSTL1	-0.00503194	1.21973	-0.232081
ENSG00000155760	FZD7	0.0674	-3.59048	-0.408598
ENSG00000204681	GABBR1	1.32097	2.20844	1.38775
ENSG00000112964	GHR	-0.054958	-1.94241	-0.598211
ENSG00000127920	GNG11	0.483016	1.54204	-0.332278
ENSG00000177464	GPR4	-0.0627343	4.5156	0.954973
ENSG00000152822	GRM1	-0.481096	-2.30563	-0.747374
ENSG00000152402	GUCY1A2	0.471534	2.45922	0.638944
ENSG00000164683	HEY1	0.61445	1.45548	0.652082
ENSG00000149428	HYOU1	1.10056	0.665738	1.24586
ENSG00000163565	IFI16	0.436328	1.57566	0.171311
ENSG00000165949	IFI27	-0.825563	1.95398	-0.438269
ENSG00000126709	IFI6	-0.689649	1.43856	-0.322756
ENSG00000115267	IFIH1	-0.593972	1.30481	-0.3343
ENSG00000095752	IL11	0.941617	1.89391	1.07904
ENSG00000123496	IL13RA2	0.704738	1.49799	0.572091
ENSG00000136689	IL1RN	0.133554	1.79559	1.15053
ENSG00000174564	IL20RB	0.592093	0.258625	1.20175
ENSG00000168685	IL7R	0.40157	3.22539	0.797852
ENSG00000128052	KDR	-1.22826	-1.02768	-1.55174
ENSG00000116014	KISS1R	-0.788928	-2.95038	-0.164806
ENSG00000116678	LEPR	-0.00780972	-1.27742	0.0822683
ENSG00000154589	LY96	0.493294	2.08839	-0.390114
ENSG00000130830	MPP1	-0.155519	-1.76023	-0.484305
ENSG00000198417	MT1F	0.843125	1.35589	0.061641
ENSG00000263155	MYZAP	0.8726	1.61529	1.46526
ENSG00000103034	NDRG4	-0.672641	1.23474	-0.857229
ENSG00000107954	NEURL1	0.825504	0.575608	1.24598
ENSG00000101096	NFATC2	-0.095437	1.29312	-0.529508
ENSG00000100968	NFATC4	0.111941	-2.46413	0.628686
ENSG00000177453	NIM1K	0.435346	1.66403	0.618752
ENSG00000146938	NLGN4X	1.01506	-3.23749	-0.556126
ENSG00000164867	NOS3	0.14349	3.25784	-0.270223
ENSG00000116183	PAPPA2	1.37341	0.686606	1.6112
ENSG00000186642	PDE2A	0.0387902	3.32218	0.427874
ENSG00000172572	PDE3A	-0.362506	1.56542	-0.841765
ENSG00000113231	PDE8B	-0.185724	-2.35491	0.171766
ENSG00000261371	PECAM1	-0.152286	3.09464	0.152511
ENSG00000119630	PGF	-1.01324	2.08997	-1.73897
ENSG00000100100	PIK3IP1	-0.371281	-0.241614	-1.28468
ENSG00000183668	PSG9	0.056035	2.73029	-0.745825
ENSG00000185920	PTCH1	0.532295	-1.5893	-0.0555642
ENSG00000125384	PTGER2	-1.75307	-0.173671	-0.73526
ENSG00000153233	PTPRR	0.0723485	1.21331	0.944032
ENSG00000105538	RASIP1	-1.28973	2.75522	-1.57204
ENSG00000172348	RCAN2	-0.239649	-2.19549	-0.655291
ENSG00000134533	RERG	-0.539344	-1.29172	-0.422751
ENSG00000108370	RGS9	-0.474353	1.74893	-0.555555
ENSG00000126785	RHOJ	2.25401	5.26954	1.51231
ENSG00000108375	RNF43	-0.149669	-1.97588	-0.226687
ENSG00000025039	RRAGD	0.0750525	-1.51531	0.0369537
ENSG00000166922	SCG5	0.285074	1.46578	0.771129
ENSG00000110484	SCGB2A2	1.00843	2.36639	-1.76333
ENSG00000146197	SCUBE3	-0.646358	1.80064	-0.71528
ENSG00000001617	SEMA3F	0.409204	1.62402	1.21216
ENSG00000112902	SEMA5A	1.24011	1.22999	1.53296
ENSG00000164690	SHH	-0.79224	3.30322	0.731883
ENSG00000140199	SLC12A6	0.0207893	1.48985	-0.18434
ENSG00000130052	STARD8	-0.163423	-1.64698	-0.481432
ENSG00000169302	STK32A	1.63579	0.3428	1.74551
ENSG00000081059	TCF7	-0.255959	1.35937	0.336306
ENSG00000152284	TCF7L1	-1.10695	-4.29963	-0.992114
ENSG00000092969	TGFB2	0.257015	1.90737	0.418201
ENSG00000065717	TLE2	-0.519844	-1.41703	-0.523411
ENSG00000205269	TMEM170B	-0.342643	-1.3413	-0.515185
ENSG00000118503	TNFAIP3	0.388204	1.26671	0.0567924
ENSG00000056558	TRAF1	-0.128124	1.95419	-0.720424
ENSG00000116525	TRIM62	0.905736	1.46205	0.5344
ENSG00000175894	TSPEAR	0.312403	-1.48341	-0.230763
ENSG00000047644	WWC3	1.14936	-3.82957	0.0204851
ENSG00000152422	XRCC4	0.189833	1.41916	0.251365

## Sheet: CELLULAR DEVELOPMENTAL PROCESS
CELLULAR DEVELOPMENTAL PROCESS
CELLULAR DEVELOPMENTAL PROCESS		ETV1	ERG	HGF
ENSG00000197043	ANXA6	0.410963	-2.23357	0.432171
ENSG00000132932	ATP8A2	0.122326	3.63251	0.435898
ENSG00000121966	CXCR4	-0.627358	-1.51843	-0.583062
ENSG00000108813	DLX4	-1.15419	-1.82986	-0.574632
ENSG00000137090	DMRT1	-0.264163	-3.22455	-0.636039
ENSG00000108947	EFNB3	0.218491	-1.31956	-0.994266
ENSG00000157554	ERG	-0.0627421	8.17463	0.231837
ENSG00000006468	ETV1	1.67962	-0.0318656	0.0162632
ENSG00000102466	FGF14	-0.283997	-1.34734	-0.326612
ENSG00000156427	FGF18	1.56741	-2.2474	1.34158
ENSG00000156427	FGF18	1.56741	-2.2474	1.34158
ENSG00000111816	FRK	0.45716	-1.34198	0.553866
ENSG00000163430	FSTL1	-0.00503194	1.21973	-0.232081
ENSG00000168685	IL7R	0.40157	3.22539	0.797852
ENSG00000128052	KDR	-1.22826	-1.02768	-1.55174
ENSG00000171431	KRT20	-0.107512	-1.40668	-0.146585
ENSG00000205426	KRT81	-0.427312	3.73721	-0.246332
ENSG00000145050	MANF	1.30206	0.568394	0.650191
ENSG00000124920	MYRF	0.222862	0.314925	-1.64999
ENSG00000109705	NKX3-2	-0.239168	-3.09346	-0.469153
ENSG00000025434	NR1H3	-0.720231	-1.36895	-0.392638
ENSG00000172572	PDE3A	-0.362506	1.56542	-0.841765
ENSG00000124429	POF1B	0.397681	-2.39972	0.308526
ENSG00000154133	ROBO4	0.35712	1.32171	0.275865
ENSG00000104237	RP1	-0.59431	-1.5812	-0.243093
ENSG00000001617	SEMA3F	0.409204	1.62402	1.21216
ENSG00000112902	SEMA5A	1.24011	1.22999	1.53296
ENSG00000164690	SHH	-0.79224	3.30322	0.731883
ENSG00000179542	SLITRK4	-0.302943	1.49647	-1.15603

## Sheet: CELL GROWTH
CELL GROWTH
REGULATION OF PROGRAMMED CELL DEATH		ETV1	ERG	HGF
ENSG00000140379	BCL2A1	1.42315	3.35474	0.811958
ENSG00000176170	SPHK1	0.260503	1.63509	0.785264
ENSG00000133134	BEX2	2.14833	0.391459	1.70912
REGULATION OF CELL POPULATION PROLIFERATION		ETV1	ERG	HGF
ENSG00000109321	AREG	0.930205	1.24777	1.21752
ENSG00000102466	FGF14	-0.283997	-1.34734	-0.326612
ENSG00000156427	FGF18	1.56741	-2.2474	1.34158
ENSG00000095752	IL11	0.941617	1.89391	1.07904
ENSG00000049130	KITLG	0.587398	3.33883	0.343339
ENSG00000119630	PGF	-1.01324	2.08997	-1.73897
ENSG00000092969	TGFB2	0.257015	1.90737	0.418201
REGULATION OF CELL CYCLE		ETV1	ERG	HGF
ENSG00000109321	AREG	0.930205	1.24777	1.21752
ENSG00000133101	CCNA1	0.87169	0.67806	1.24182
ENSG00000129757	CDKN1C	-0.111496	1.39078	0.0369973
ENSG00000124762	CDKN1A	0.500657	1.86393	0.679323
ENSG00000131242	RAB11FIP4	-0.0448529	-2.89317	0.0028664
ENSG00000182325	FBXL6	-0.489838	-3.09157	-1.14865
CELL CYCLE		ETV1	ERG	HGF
ENSG00000133101	CCNA1	0.87169	0.67806	1.24182
ENSG00000182325	FBXL6	-0.489838	-3.09157	-1.14865
ENSG00000145703	IQGAP2	-0.051388	3.01099	-0.0896286
ENSG00000167077	MEI1	2.38565	4.86128	1.66276
ENSG00000105357	MYH14	-1.15489	-2.66702	-1.36724
ENSG00000165181	SHOC1	1.55662	-0.389976	1.30579
CELL CYCLE PROCESS		ETV1	ERG	HGF
ENSG00000133101	CCNA1	0.87169	0.67806	1.24182
ENSG00000182325	FBXL6	-0.489838	-3.09157	-1.14865
ENSG00000145703	IQGAP2	-0.051388	3.01099	-0.0896286
ENSG00000167077	MEI1	2.38565	4.86128	1.66276
ENSG00000105357	MYH14	-1.15489	-2.66702	-1.36724
ENSG00000165181	SHOC1	1.55662	-0.389976	1.30579
CELL DEATH		ETV1	ERG	HGF
ENSG00000197043	ANXA6	0.410963	-2.23357	0.432171
ENSG00000140379	BCL2A1	1.42315	3.35474	0.811958
ENSG00000189283	FHIT	-0.0321505	-3.77641	-0.243706
ENSG00000165949	IFI27	-0.825563	1.95398	-0.438269
ENSG00000126709	IFI6	-0.689649	1.43856	-0.322756
ENSG00000106772	PRUNE2	-0.325609	-3.13174	-0.236603

## Sheet: CELL LOCOMOTION
CELL LOCOMOTION
REGULATION OF CELL MOTILITY		ETV1	ERG	HGF
ENSG00000126016	AMOT	-0.384659	-3.4608	-0.00916782
ENSG00000102466	FGF14	-0.283997	-1.34734	-0.326612
ENSG00000156427	FGF18	1.56741	-2.2474	1.34158
ENSG00000119630	PGF	-1.01324	2.08997	-1.73897
ENSG00000001617	SEMA3F	0.409204	1.62402	1.21216
ENSG00000112902	SEMA5A	1.24011	1.22999	1.53296
ENSG00000128052	KDR	-1.22826	-1.02768	-1.55174
REGULATION OF CELL DIFFERENCIATION		ETV1	ERG	HGF
ENSG00000185862	EVI2B	-1.62156	1.6859	-2.65362
ENSG00000164683	HEY1	0.61445	1.45548	0.652082
ENSG00000172572	PDE3A	-0.362506	1.56542	-0.841765
ENSG00000021300	PLEKHB1	-0.353482	-1.33079	-0.856688
ENSG00000112183	RBM24	-0.346121	-1.36275	-1.9477
ENSG00000001617	SEMA3F	0.409204	1.62402	1.21216
ENSG00000112902	SEMA5A	1.24011	1.22999	1.53296
ENSG00000126970	ZC4H2	0.19984	2.79394	-1.19468
CELL ADHESION		ETV1	ERG	HGF
ENSG00000086548	CEACAM6	-0.276259	2.05288	0.360251
ENSG00000173083	HPSE	-0.0310189	2.06034	-0.400588
ENSG00000146938	NLGN4X	1.01506	-3.23749	-0.556126
ENSG00000156453	PCDH1	0.658604	6.04949	2.6521
ENSG00000261371	PECAM1	-0.152286	3.09464	0.152511
ENSG00000133110	POSTN	-0.762481	-3.82256	-0.721248
ENSG00000154133	ROBO4	0.35712	1.32171	0.275865
ENSG00000147027	TMEM47	0.62669	-2.43508	0.434343
CELL MOTILITY		ETV1	ERG	HGF
ENSG00000126016	AMOT	-0.384659	-3.4608	-0.00916782
ENSG00000197043	ANXA6	0.410963	-2.23357	0.432171
ENSG00000121966	CXCR4	-0.627358	-1.51843	-0.583062
ENSG00000128052	KDR	-1.22826	-1.02768	-1.55174
ENSG00000001617	SEMA3F	0.409204	1.62402	1.21216
ENSG00000112902	SEMA5A	1.24011	1.22999	1.53296
ENSG00000118503	TNFAIP3	0.388204	1.26671	0.0567924
ENSG00000047644	WWC3	1.14936	-3.82957	0.0204851

## Sheet: CELLULAR LOCALIZATION
CELLULAR LOCALIZATION
CELLULAR LOCALIZATION		ETV1	ERG	HGF
ENSG00000029534	ANK1	-0.517856	-1.37048	-1.13349
ENSG00000175906	ARL4D	-0.156401	1.44902	0.314744
ENSG00000147614	ATP6V0D2	-0.0591501	3.34174	1.22294
ENSG00000168993	CPLX1	-0.535784	-1.31422	-0.298464
ENSG00000023171	GRAMD1B	0.222676	1.62278	0.0880021
ENSG00000263155	MYZAP	0.8726	1.61529	1.46526
ENSG00000146938	NLGN4X	1.01506	-3.23749	-0.556126
ENSG00000131242	RAB11FIP4	-0.0448529	-2.89317	0.0028664
ENSG00000198794	SCAMP5	-0.527849	-1.70358	-0.919476
ENSG00000107295	SH3GL2	-0.752265	-2.994	-0.301879
ENSG00000154917	RAB6B	1.25067	-1.44782	-0.494939
ENSG00000166415	WDR72	1.61774	1.32242	0.896033

## Sheet: SIGNAL TRANSDUCTION
SIGNAL TRANSDUCTION
SIGNAL TRANSDUCTION		ETV1	ERG	HGF
ENSG00000197043	ANXA6	0.410963	-2.23357	0.432171
ENSG00000109321	AREG	0.930205	1.24777	1.21752
ENSG00000031081	ARHGAP31	0.303501	1.3148	0.359108
ENSG00000111348	ARHGDIB	-0.252882	1.35222	-0.447811
ENSG00000133134	BEX2	2.14833	0.391459	1.70912
ENSG00000153162	BMP6	-0.642742	0.100515	-1.45098
ENSG00000151136	BTBD11	-0.215828	-2.65851	-0.254898
ENSG00000121966	CXCR4	-0.627358	-1.51843	-0.583062
ENSG00000156427	FGF18	1.56741	-2.2474	1.34158
ENSG00000111816	FRK	0.45716	-1.34198	0.553866
ENSG00000155760	FZD7	0.0674	-3.59048	-0.408598
ENSG00000112964	GHR	-0.0549581	-1.94241	-0.598211
ENSG00000127920	GNG11	0.483016	1.54204	-0.332278
ENSG00000177464	GPR4	-0.0627343	4.5156	0.954973
ENSG00000152822	GRM1	-0.481096	-2.30563	-0.747374
ENSG00000149428	HYOU1	1.10056	0.665738	1.24586
ENSG00000165949	IFI27	-0.825563	1.95398	-0.438269
ENSG00000123496	IL13RA2	0.704738	1.49799	0.572091
ENSG00000136689	IL1RN	0.133554	1.79559	1.15053
ENSG00000174564	IL20RB	0.592093	0.258625	1.20175
ENSG00000168685	IL7R	0.40157	3.22539	0.797852
ENSG00000128052	KDR	-1.22826	-1.02768	-1.55174
ENSG00000116014	KISS1R	-0.788928	-2.95038	-0.164806
ENSG00000263155	MYZAP	0.8726	1.61529	1.46526
ENSG00000101096	NFATC2	-0.095437	1.29312	-0.529508
ENSG00000164867	NOS3	0.14349	3.25784	-0.270223
ENSG00000116183	PAPPA2	1.37341	0.686606	1.6112
ENSG00000172572	PDE3A	-0.362506	1.56542	-0.841765
ENSG00000113231	PDE8B	-0.185724	-2.35491	0.171766
ENSG00000261371	PECAM1	-0.152286	3.09464	0.152511
ENSG00000125384	PTGER2	-1.75307	-0.173671	-0.73526
ENSG00000153233	PTPRR	0.0723485	1.21331	0.944032
ENSG00000172348	RCAN2	-0.239649	-2.19549	-0.655291
ENSG00000134533	RERG	-0.539344	-1.29172	-0.422751
ENSG00000126785	RHOJ	2.25401	5.26954	1.51231
ENSG00000146197	SCUBE3	-0.646358	1.80064	-0.71528
ENSG00000001617	SEMA3F	0.409204	1.62402	1.21216
ENSG00000112902	SEMA5A	1.24011	1.22999	1.53296
ENSG00000169302	STK32A	1.63579	0.3428	1.74551
ENSG00000081059	TCF7	-0.255959	1.35937	0.336306
ENSG00000056558	TRAF1	-0.128124	1.95419	-0.720424
